# Supplementary material for: Landslide Susceptibility Evaluation Based on Potential Disaster Identification and Ensemble Learning
Source: Int J Environ Res Public Health. 2022 Oct 31;19(21):14241. doi: 10.3390/ijerph192114241 (PMC9656294; doi:10.3390/ijerph192114241)
Supplement: Supplementary file 1 [file ijerph-19-14241-s001.zip]

Archive with 1 entries (1 files):
- ijerph-1959211- Supplementary Material.pdf
